# Supplementary material for: Increased Sensitivity of Detection of RASSF1A and GSTP1 DNA Fragments in Serum of Prostate Cancer Patients: Optimisation of Diagnostics Using OBBPA-ddPCR
Source: Cancers (Basel). 2021 Sep 4;13(17):4459. doi: 10.3390/cancers13174459 (PMC8431466; doi:10.3390/cancers13174459)
Supplement: Supplementary file 1 [file cancers-13-04459-s001.zip]

Archive with 1 entries (1 files):
- cancers-1310518-supplementary.pdf
